# Supplementary material for: Injury-induced Foxm1 expression in the mouse kidney drives epithelial proliferation by a cyclin F–dependent mechanism
Source: JCI Insight. 2024 Jun 25;9(15):e175416. doi: 10.1172/jci.insight.175416 (PMC11383596; doi:10.1172/jci.insight.175416)
Supplement: Supporting data values [file jciinsight-9-175416-s091.xlsx]

## Sheet: Fig 1B. 
Kidney wt /Body weight (g)
Foxm1f/f; Six2GC-/-		Foxm1f/f; Six2GC+/-
Sham	D2 Bi-IRI	Sham	D2 Bi-IRI
0.0140833	0.0172	0.0107044	0.0173
0.0143659	0.0167	0.0107781	0.0124
0.0151115	0.019	0.0105976	0.0161
0.0134735	0.0195	0.010452	0.0166
0.0122145	0.0184
	0.0197

## Sheet: Fig 1C.
BUN (mg/dL)
Foxm1f/f; Six2GC-/-			Foxm1f/f; Six2GC+/-
Day 0	Day 1	Day 2	Day 0	Day 1	Day 2
35.88	152.3	132.62	44.1	172.88	168.9
26.83	153.87	157.79	34.2	166.66	173.42
28.85	107.01	78.44	26.15	111.75	100.54
17.95	125.98	128.61	32.06	106.55	124.75
23.29	101.97	105.91
26.63	119.9	134.31

## Sheet: Fig 1D. 
qPCR (ddCT)
	Foxm1f/f; Six2GC-/-						Foxm1f/f; Six2GC+/-
Foxm1	0.806021	1.14173	0.873357	1.31449	0.625356	1.23905	0.269845	0.0700903	0.219296	0.315832
Plk1	0.773093	1.04218	0.710224	1.22938	0.816229	1.42889	0.682302	0.0720204	0.272107	0.579192
mKi67	0.870628	1.32831	1.01277	1.0897	0.67558	1.02302	0.630836	0.047033	0.385242	0.826578

## Sheet: Fig 1G.
BUN (mg/dL)
Foxm1f/f; R26CreERt2-/-		Foxm1f/f; R26CreERt2+/-
Day 0	Day 1	Day 0	Day 1
47.13	183.82	33.32	148.15
33.19	162.24	25.17	97.72
31.68	194.45	35.77	108.72
28.75	149.78	14.31	143.03
29.79	132.91	32.01	179.17
34.26	151.14	21.67	84.6
27.06	103.44	27.48	139.03
22.75	112.63	27.76	140.95
23.42	96.54	18.38	123.59
24.38	120.88	26.16	133.19

## Sheet: Fig 1H.
qPCR (ddCT)
	Foxm1w/w; R26CreERt2+/-										Foxm1f/f; R26CreERt2+/-
Foxm1	0.979054	1.54137	1.26645	0.662513	2.39079	0.25989	0.44257	0.991138	1.27314	0.193087	0.571368	0.666373	0.381305	0.659606	0.689675	0.166786	0.249384	0.345239	0.215688	0.349428
Plk1	1.46874	1.07355	2.10264	0.419764	2.23324	0.114029	0.361387	0.848526	1.27711	0.101012	0.344071	0.564135	0.11365	0.490934	0.439993	0.0547438	0.0264371	0.31698	0.0858865	0.0681722
mKi67	1.93543	1.37659	2.01885	0.608032	2.08869	0.126121	0.186196	0.671636	0.90692	0.0815388	0.384991	0.432423	0.139378	0.261705	0.899001	0.164265	0.067067	0.25276	0.0739994	0.0783757

## Sheet: Fig 1J. 
Nuclei/HPF in Kim1+ tubules
Foxm1f/f; R26CreERt2-/-			Foxm1f/f; R26CreERt2+/-
BrdU	Ki67		BrdU	Ki67
1002	944		3	4
889	1002		2	2
123	144		45	40
611	598		65	65
162	184		127	73
529	473		551	369
234	427		0	0
216	114		440	96
498	373		372	309
757	719		33	33

## Sheet: Fig 2B. 
BUN (mg/dL)
Foxm1w/w; R26CreERt2+/-			Foxm1f/f; R26CreERt2+/-
Day 0	Day 1	Day 60	Day 0	Day 1	Day 60
43.24	91.46	39.91	37.39	160	48.74
33.48	131.05	43.47	27.86	199.37	73.7
29.26	188.89	46.35	39.85	188.89	50.04
33.5	107.23	44.82	15.52	106.51	32.23
32.36	111.1	30.82	23.42	100.35	43.8
33.58	144.68		23.57	126.32	36.86
			25.35	106.79	65.09
			20.39	91.22	36.05
			15.98	134.94	53.9
			20.3	102.74	34.21
			17	91.96	23.51

## Sheet: Fig 2C. 
qPCR (ddCT)
a-SMA	Foxm1f/f; R26CreERt2-/-						Foxm1f/f; R26CreERt2+/-
Day 14	0.987828	0.520029	1.49214				2.16823	1.34248	1.73042	0.913987	2.70244	2.23199	1.56134
Day 60	0.674674	0.51486	1.36353	1.1477	0.67595	1.62328	1.46484	2.18685	2.22625	1.83747	1.62819	5.81164	1.64023	2.091	3.09206	1.31176	2.49972
Fibronectin	Foxm1f/f; R26CreERt2-/-						Foxm1f/f; R26CreERt2+/-
Day 14	0.843034	0.618344	1.53862				3.67175	1.38684	0.979214	0.697679	2.54865	0.63138	2.12979
Day 60	1.18776	0.59515	1.39464	1.03594	0.929425	0.857089	2.45261	3.0731	1.18151	1.88478	1.54142	6.38401	2.73095	2.09609	2.12762	0.967326	1.58124

## Sheet: Fig 2E.
Masson Trichrome Area
Foxm1f/f; R26CreERt2-/-		Foxm1f/f; R26CreERt2+/-
1.9709		7.5213
0.9161		6.5541
1.4441		2.3537
1.2028		4.8544
1.6658		7.607
1.6114		6.5975

## Sheet: Fig 2G.
Densitometry
Foxm1f/f; R26CreERt2-/-		Foxm1f/f; R26CreERt2+/-			Foxm1f/f; R26CreERt2-/-		Foxm1f/f; R26CreERt2+/-
aSMA		aSMA			Fibronectin		Fibronectin
1		3.99313			1		1.08961
1.41041		1.526			0.901884		1.02003
1.44496		0.595546			0.674649		0.71278
0.393811		2.34771			0.534205		1.63029
1.863		3.54635			0.814322		1.38189
1.24275		1.74656			0.631269		1.01086

[truncated: 29 more sheets: Fig 2I., Fig 2J., Fig 3A., Fig 3B., Fig 3C., Fig 3E., Fig 4D., Fig 5C., Fig 5D., Fig 6A., Fig 6B., Fig 6C., Fig 6D., Fig 6E., Fig 6F., Sup Fig 2A., Sup Fig 3A., Sup Fig 3B., Sup Fig 3C., Sup Fig 3D. …]
